# Supplementary material for: SMAnalyst: A Web Server for Spatial Metabolomic Data Analysis and Annotation
Source: Biomolecules. 2025 Nov 6;15(11):1562. doi: 10.3390/biom15111562 (PMC12650421; doi:10.3390/biom15111562)
Supplement: Supplementary file 1 [file biomolecules-15-01562-s001.zip]

Archive with 1 entries (1 files):
- biomolecules-3911418-supplementary.pdf
